# Supplementary material for: Effects of Dry-Cured Ham Consumption on Cardiometabolic and Vascular Health in Adults: A Systematic Review and Meta-Analysis of Human Intervention Studies
Source: Foods. 2026 Apr 2;15(7):1198. doi: 10.3390/foods15071198 (PMC13073582; doi:10.3390/foods15071198)
Supplement: Supplementary file 1 [file foods-15-01198-s001.zip]

Archive with 6 entries (5 files):
- foods-4212708-supplementary/
- foods-4212708-supplementary/Figure S1.png
- foods-4212708-supplementary/Figure S2.png
- foods-4212708-supplementary/Figure S3.tif
- foods-4212708-supplementary/File S1. PRISMA_2020_checklist.pdf
- foods-4212708-supplementary/Table S1. Search strategy.pdf
